# Supplementary material for: Combination Treatment Targeting mTOR and MAPK Pathways Has Synergistic Activity in Multiple Myeloma
Source: Cancers (Basel). 2023 Apr 19;15(8):2373. doi: 10.3390/cancers15082373 (PMC10136620; doi:10.3390/cancers15082373)
Supplement: Supplementary file 1 [file cancers-15-02373-s001.zip]

Archive with 1 entries (1 files):
- cancers-2245725-Supplemental figures and tables - revised.pdf
